# Supplementary material for: Active matter logic for autonomous microfluidics
Source: Nat Commun. 2017 Apr 25;8:15169. doi: 10.1038/ncomms15169 (PMC5414041; doi:10.1038/ncomms15169)
Supplement: Supplementary Software — Matlab code to simulate the NAND gate and SR latch with noise by numerical integration of the Langevin equation. [file ncomms15169-s1.zip]

Archive with 5 entries (4 files):
- AML_NAND.m
- __MACOSX/
- __MACOSX/._AML_NAND.m
- AML_SRlatch.m
- __MACOSX/._AML_SRlatch.m
