# Supplementary material for: Active matter logic for autonomous microfluidics
Source: Nat Commun. 2017 Apr 25;8:15169. doi: 10.1038/ncomms15169 (PMC5414041; doi:10.1038/ncomms15169)
Supplement: Supplementary Software — Matlab code to simulate the NAND gate and SR latch with noise by numerical integration of the Langevin equation. [file ncomms15169-s1.zip › AML_NAND.m]

% "Active matter logic for autonomous microfluidics"
% by Francis G. Woodhouse and Joern Dunkel
% Nature Communications, 2017
% Contact: f.g.woodhouse@damtp.cam.ac.uk
%
% NAND gate histogram/error determination

rng shuffle;

% model parameters
TEMP = 0.025;
LAMBDA = 2.5;
MU = 5*TEMP/0.01;

% simulation details
T_MAX = 1010000; % first 10000 is ignored in histograms as initialisation
DT = 0.0025;
SAVE_SKIP = 500;

% INCIDENCE MATRIX
% Incidence matrix for the NAND network in Fig 1C.
% Input and output edges have been oriented according to the diodes in the
% figure; internal edges are oriented arbitrarily.
% I/O vertices' indices are: 1 = X, 2 = Y, 3 = output, 4,6,7 = ignored
% outputs, 5 = power
% Edge indices 1-7 are the unique edges adjacent to I/O vertices 1-7
%  (remaining edges are internal)
INC = ...
[-1	0	0	0	0	0	0	0	0	0	0	0	0	0	0 ;
0	-1	0	0	0	0	0	0	0	0	0	0	0	0	0 ;
0	0	1	0	0	0	0	0	0	0	0	0	0	0	0 ;
0	0	0	1	0	0	0	0	0	0	0	0	0	0	0 ;
0	0	0	0	-1	0	0	0	0	0	0	0	0	0	0 ;
0	0	0	0	0	1	0	0	0	0	0	0	0	0	0 ;
0	0	0	0	0	0	1	0	0	0	0	0	0	0	0 ;
1	0	0	0	0	0	0	-1	0	0	1	0	0	0	0 ;
0	0	0	0	0	0	0	1	-1	0	0	0	0	0	0 ;
0	0	0	0	0	0	0	0	1	-1	0	0	0	0	0 ;
0	0	0	0	0	0	-1	0	0	1	0	0	0	0	0 ;
0	1	0	0	0	0	0	0	0	0	-1	-1	0	0	0 ;
0	0	-1	0	0	0	0	0	0	0	0	1	-1	0	0 ;
0	0	0	-1	0	0	0	0	0	0	0	0	1	-1	0 ;
0	0	0	0	1	0	0	0	0	0	0	0	0	1	-1 ;
0	0	0	0	0	-1	0	0	0	0	0	0	0	0	1 ];
[VERTS,EDGES] = size(INC);

% Binary list indicating if edges are dioded (one-way)
% This includes the I/O adjacent edges 1-7, and the edge connecting between
% the AND and the NOT parts
IS_ONE_WAY_EDGE = zeros(EDGES,1);
IS_ONE_WAY_EDGE([1 2 3 4 5 6 7 12]) = 1;
IS_ONE_WAY_EDGE = logical(IS_ONE_WAY_EDGE);

% Which vertices have no flux constraint at all (outputs)?
VERT_IS_FREE = zeros(VERTS,1);
VERT_IS_FREE([3 4 6 7]) = 1;

% If flux-constrained, what are vertices' net fluxes constrained to be?
%  (Internal vertices are 0; the power (5) is always -1,
%   and the two inputs X (1) and Y (2) are 0 or -1 depending on whether they are off or on)
VERT_NET_FLUX = zeros(VERTS,1);
VERT_NET_FLUX(1) = 0; % X [adjust to turn X on or off]
VERT_NET_FLUX(2) = 0; % Y [adjust to turn Y on or off]
VERT_NET_FLUX(5) = -1; % power

% Edge gradient and Laplacian accounting for unconstrained vertices
muINCt = INC';
for v = 1:VERTS
    muINCt(:,v) = muINCt(:,v)*(1 - VERT_IS_FREE(v));
end
LAPLACIAN = sparse(muINCt*INC);
OFFSET = (muINCt*VERT_NET_FLUX);

% variables we're simulating/saving
N_FRAMES = floor(T_MAX/DT);
PREV_X = zeros([EDGES,1]);
X_TRACE = zeros([EDGES,ceil(N_FRAMES/SAVE_SKIP)]); % vector of edge flows

fprintf('\n%6.0f\n',0);

% simulate the SDE using Euler-Maruyama
SIGMA = sqrt(2*TEMP*DT);
N = 2;
T = DT;
while T <= T_MAX
    if mod(N,100000)==0
        fprintf('\b\b\b\b\b\b\b%6.0f\n',T);
        if any(isnan(PREV_X))
            error('NaN detected; decrease DT or change model parameters');
        end
    end
    
    % noise
    dW = randn([EDGES,1]);
    
    % gradient of energy
    gradH = LAMBDA * (-PREV_X.^3 + PREV_X.^5 )...  % local potential
        + MU * ( LAPLACIAN*PREV_X - OFFSET  ); % incompressibility/flux constraint
    
    % Euler-Maruyama update, and reflect dioded edges off the origin if
    % they are negative
    NEW_X = PREV_X - DT*gradH + SIGMA*dW;
    NEW_X(IS_ONE_WAY_EDGE) = abs(NEW_X(IS_ONE_WAY_EDGE));
    PREV_X = NEW_X;
     
    % save the state, if so desired
    if mod(N,SAVE_SKIP) == 0
        X_TRACE(:,N/SAVE_SKIP) = NEW_X;
    end
    
    % next frame
    N = N+1;
    T = T + DT;
end


% plot a histogram of the output, both normal and log-scaled
% (we ignore the first T = 10000 worth of steps as the network typically
% has a transient inintialisation into a higher-energy state when starting
% from zero)
range = floor(10000/(DT*SAVE_SKIP)):size(X_TRACE,2);

figure;

binedges = 0:0.01:1.5;
axes = [0 1.25 0 8];

subplot(1,2,1);
hold on;
histogram(X_TRACE(3,range),binedges, 'Normalization', 'pdf', 'EdgeColor', 'none');
histogram(X_TRACE(3,range),binedges, 'Normalization', 'pdf', 'EdgeColor', 'none');
axis(axes);
box;
axis square;

binedges = 0:0.01:1.5;
axes = [0 1.25 1e-4 10];

subplot(1,2,2);
hold on;
histogram(X_TRACE(3,range),binedges, 'Normalization', 'pdf', 'EdgeColor', 'none');
histogram(X_TRACE(3,range),binedges, 'Normalization', 'pdf', 'EdgeColor', 'none');
axis(axes);
set(gca, 'YScale', 'log');
box;
axis square;
