# Supplementary material for: Active matter logic for autonomous microfluidics
Source: Nat Commun. 2017 Apr 25;8:15169. doi: 10.1038/ncomms15169 (PMC5414041; doi:10.1038/ncomms15169)
Supplement: Supplementary Software — Matlab code to simulate the NAND gate and SR latch with noise by numerical integration of the Langevin equation. [file ncomms15169-s1.zip › AML_SRlatch.m]

% "Active matter logic for autonomous microfluidics"
% by Francis G. Woodhouse and Joern Dunkel
% Nature Communications, 2017
% Contact: f.g.woodhouse@damtp.cam.ac.uk
%
% SR Latch numerical integration/simulation code

rng shuffle;

% model parameters
TEMP = 0.025;
LAMBDA = 2.5;
MU = 5*TEMP/0.01;

% simulation details
T_MAX = 32000;
DT = 0.005;
SAVE_SKIP = 1000;

% INCIDENCE MATRIX
% The incidence matrix for the SR-latch network in Fig 2A.
% Input and output edges have been oriented according to the diodes in the
% figure; internal edges are oriented arbitrarily.
% I/O vertices' indices are: 1 = power, 2 = S, 3 = R, 4 = Q, 5 = garbage
%  (vertices 6,7,8 are internal)
% Edge indices 1-5 are the unique edges adjacent to I/O vertices 1-5
%  (edges 6,7 are internal)
INC = [-1 0 0 0 0 0 0;
       0 -1 0 0 0 0 0;
       0 0 -1 0 0 0 0;
       0 0 0 1 0 0 0;
       0 0 0 0 1 0 0;
       1 0 0 0 0 -1 -1;
       0 1 0 0 -1 1 0;
       0 0 1 -1 0 0 1 ];
[VERTS,EDGES] = size(INC);

% Binary list indicating if edges are dioded (one-way)
% I/O-adjacent edges 1-5 are set to 1, internal edges are bidirectional
IS_ONE_WAY_EDGE = zeros(EDGES,1);
IS_ONE_WAY_EDGE([1 2 3 4 5]) = 1;
IS_ONE_WAY_EDGE = logical(IS_ONE_WAY_EDGE);

% Which vertices have no flux constraint at all (outputs)?
VERT_IS_FREE = zeros(VERTS,1);
VERT_IS_FREE([4 5]) = 1;

% If flux-constrained, what are vertices' net fluxes constrained to be?
%  (Internal vertices are 0; the power is always -1, and set and reset are
%  adjusted to 0 or -1 inside the integration loop depending on whether they are active)
VERT_NET_FLUX = zeros(VERTS,1);
VERT_NET_FLUX(1) = -1;

% inline functions which define the repeating intervals of time when S and
% R are active, simulating operation of the latch
is_set_active = @(T) mod(T,4000) >= 2500 & mod(T,4000) < 2800;
is_reset_active = @(T) mod(T,4000) >= 500 & mod(T,4000) < 800;

% Edge gradient and Laplacian accounting for unconstrained vertices
muINCt = INC';
for v = 1:VERTS
    muINCt(:,v) = muINCt(:,v)*(1 - VERT_IS_FREE(v));
end
LAPLACIAN = sparse(muINCt*INC);

% variables we're simulating/saving
N_FRAMES = floor(T_MAX/DT);
PREV_X = zeros([EDGES,1]);
X_TRACE = zeros([EDGES,ceil(N_FRAMES/SAVE_SKIP)]); % vector of edge flows

fprintf('\n%6.0f\n',0);

% simulate the SDE using Euler-Maruyama
SIGMA = sqrt(2*TEMP*DT);
N = 2;
T = DT;
while T <= T_MAX
    if mod(N,100000)==0
        fprintf('\b\b\b\b\b\b\b%6.0f\n',T);        
        if any(isnan(PREV_X))
            error('NaN detected; decrease DT or change model parameters');
        end
    end
    
    % noise
    dW = randn([EDGES,1]);
    
    % fix flux constraint on S and R vertices according to whether they are
    % active at this time
    VERT_NET_FLUX(2) = -is_set_active(T);
    VERT_NET_FLUX(3) = -is_reset_active(T);
    
    % compute the offset to the Laplacian term accounting for non-zero net
    % fluxes
    OFFSET = (muINCt*VERT_NET_FLUX);
    
    % gradient of energy
    gradH = LAMBDA * (-PREV_X.^3 + PREV_X.^5 ) ...  % local potential
        + MU * ( LAPLACIAN*PREV_X - OFFSET  ); % incompressibility/flux constraint
    
    % Euler-Maruyama update, and reflect dioded edges off the origin if
    % they are negative
    NEW_X = PREV_X - DT*gradH + SIGMA*dW;
    NEW_X(IS_ONE_WAY_EDGE) = abs(NEW_X(IS_ONE_WAY_EDGE));
    PREV_X = NEW_X;
     
    % save the state, if so desired
    if mod(N,SAVE_SKIP) == 0
        X_TRACE(:,N/SAVE_SKIP) = NEW_X;
    end
    
    % next frame
    N = N+1;
    T = T + DT;
end


% plot the output (Q), with lines showing when set and reset are active
times = (DT*SAVE_SKIP):(DT*SAVE_SKIP):T_MAX;
range = 1:length(times); % adjust this range to plot less or more points
figure;
hold all;
plot(times(range), X_TRACE(4,range));
plot(times(range), is_set_active(times(range)));
plot(times(range), is_reset_active(times(range)));
axis([0 times(range(end)) 0 1.2]);
pbaspect([5 1 1]);
